# Supplementary material for: A Novel lncRNA SAAL Suppresses IAV Replication by Promoting Innate Responses
Source: Microorganisms. 2022 Nov 25;10(12):2336. doi: 10.3390/microorganisms10122336 (PMC9785332; doi:10.3390/microorganisms10122336)
Supplement: Supplementary file 1 [file microorganisms-10-02336-s001.zip]

Archive with 1 entries (1 files):
- microorganisms-2034557-supplementary.pdf
